# Supplementary material for: Environmental Influences on Growth and Secondary Metabolite Accumulation in Eleutherococcus sessiliflorus Across Korean Cultivation Sites
Source: Plants (Basel). 2025 Oct 16;14(20):3175. doi: 10.3390/plants14203175 (PMC12566893; doi:10.3390/plants14203175)
Supplement: Supplementary file 1 [file plants-14-03175-s001.zip]

Archive with 1 entries (1 files):
- plants-3911592-supplementary.pdf
